# Supplementary material for: Social insecurity in relation to orbitofrontal activity in patients with eating disorders: a near-infrared spectroscopy study
Source: BMC Psychiatry. 2014 Jun 12;14:173. doi: 10.1186/1471-244X-14-173 (PMC4067083; doi:10.1186/1471-244X-14-173)
Supplement: Additional file 1 — Information about comorbidities and medications received by patients with eating disorders. [file 1471-244X-14-173-S1.xls]

## Sheet: Sheet1
Information about comorbidities and medications received by patients with eating disorders
ED No.	ED diagnosis	Comorbidity	Major tranquilizer	Minor tranquilizer	Antidepressant	Other
1	AN-BP	-	Olanzapine 10mg	-	-	-
2	AN-BP	Old multiple cerebral infarction	Olanzapine 15mg	Flunitrazepam 1mg Diazepam 6mg	-	-
3	AN-R	-	Olanzapine 2.5 mg Risperidone 0.5.mg	-	-	-
4	AN-R	-	Olanzapine 10mg	Brotizolam 0.25mg	Paroxetine 40mg	Metoclopramide 5mg
5	AN-BP	Bipolar I	Olanzapine 17.5mg Risperidone 2.5mg	Flunitrazepam 2mg Lorazepam 2mg		Lithium 800mg
6	AN-BP	Myasthenia gravis	-	-	Trazodone 50mg	Ramelteon 8mg
7	AN-BP	-	Risperidone 1mg	Flunitrazepam 3mg Triazolam 0.125mg Quazepam 15mg	-	-
8	AN-BP	-	Olanzapine 10mg	Zopiclone 7.5mg Quazepam 15mg	Paroxetine 20mg Trazodone 25mg	-
9	AN-R	Turner syndrome	Olanzapine 2.5mg	-	-	Conjugated estrogens Medroxyprogesterone acetate Alfacalcidol
10	AN-R	-	Olanzapine 5mg	-	-	-
11	AN-BP	Glaucoma	-	-		Fexofenadine120mg
12	AN-BP	-	Olanzapine 2.5mg	-	-	-
13	AN-BP	-	-	-	-	-
14	AN-BP	-	Olanzapine 10mg	Brotizolam 0.25mg Clotiazepam 15mg Lorazepam 0.5mg	-	-
15	ED-NOS	-	-	Brotizolam 0.25mg	-	-
16	ED-NOS	-	Olanzapine 5mg	Flunitrazepam 1mg	-	-
17	AN-BP	-	-	-	Mirtazapine 30mg	-
18	AN-BP	-	Olanzapine 3mg	-	-	-
19	AN-BP	-	Olanzapine 10mg Levomepromazine 50mg	Brotizolam 0.25mg	-	Sodium valproate 1000mg
20	ED-NOS	-	-	-	-	-
ED, eating disorder; AN-BP, anorexia nervosa binge-eating/purging type; AN-R, anorexia nervosa restricting type; EDNOS, eating disorder not otherwise specified
