# Supplementary material for: Social insecurity in relation to orbitofrontal activity in patients with eating disorders: a near-infrared spectroscopy study
Source: BMC Psychiatry. 2014 Jun 12;14:173. doi: 10.1186/1471-244X-14-173 (PMC4067083; doi:10.1186/1471-244X-14-173)
Supplement: Additional file 2 — Mean change in oxygenated hemoglobin concentration during the letter fluency task. [file 1471-244X-14-173-S2.xls]

## Sheet: Sheet1
Mean change in oxygenated hemoglobin concentration during the letter fluency task
Ch	Group	Mean oxygenated hemoglobin concentration (baseline value subtracted from the mean oxy-Hb concentration over the 60 s task period)	Standard deviation	p	p values with correction by the false discovery rate method	Cohen's d
Ch1	CTL	0.00682514	0.0138164	0.547577	0.634037	0.18
	ED	0.00971674	0.0174723
Ch2	CTL	-0.000174067	0.00923253	0.396105	0.484128	0.25
	ED	0.00199892	0.00807064
Ch3	CTL	-4.60913e-05	0.00984192	0.871726	0.913237	0.25
	ED	0.000446383	0.0114531
Ch4	CTL	0.00916462	0.0125323	0.392863	0.508411	0.25
	ED	0.00608874	0.0120873
Ch5	CTL	0.0148836	0.0170255	0.112924	0.165621	0.49
	ED	0.00719157	0.0132011
Ch6	CTL	0.00509129	0.0110122	0.897887	0.897887	0.04
	ED	0.00469908	0.0099174
Ch7	CTL	0.00336019	0.0126929	0.195874	0.269327	0.38
	ED	-0.00105406	0.00987155
Ch8	CTL	0.00672847	0.0106488	0.696967	0.766664	0.11
	ED	0.00556627	0.00984578
Ch9	CTL	0.0192508	0.0188877	0.0451106	0.11027	0.59
	ED	0.00921167	0.013318
Ch10*	CTL	0.0156973	0.0140525	0.00507074	0.0371855	0.84
	ED	0.00506309	0.00999501
Ch11*	CTL	0.0102035	0.0125916	0.00964497	0.0353649	0.77
	ED	0.00121919	0.00991932
Ch12	CTL	0.0115809	0.014652	0.0516134	0.113549	0.57
	ED	0.00361307	0.0126926
Ch13	CTL	0.0164016	0.0163719	0.0975186	0.153244	0.48
	ED	0.00915235	0.0124154
Ch14*	CTL	0.0265794	0.022516	< 0.01	0.0301531	0.94
	ED	0.00878747	0.00982132
Ch15	CTL	0.0165612	0.0173211	0.0231512	0.0636658	0.67
	ED	0.00586766	0.0131118
Ch16*	CTL	0.0184411	0.0194421	0.00799189	0.0351643	0.79
	ED	0.00536574	0.0101997
Ch17	CTL	0.0189419	0.0215295	0.0868545	0.146984	0.5
	ED	0.00932781	0.014742
Ch18*	CTL	0.0271934	0.0226648	< 0.01	0.0401521	0.96
	ED	0.00952472	0.00894335
Ch19	CTL	0.0193375	0.0200331	0.0830881	0.152328	0.53
	ED	0.0100015	0.0111412
Ch20	CTL	0.0221293	0.0265498	0.0519123	0.103825	0.57
	ED	0.00952112	0.0116982
Ch21	CTL	0.024939	0.0227108	0.0181232	0.0569587	0.7
	ED	0.0111084	0.0137385
Ch22*	CTL	0.0255541	0.0246755	0.00569829	0.0313406	0.84
	ED	0.00884666	0.00873575
* p < 0.05 after correction by the false discovery rate method.
ED, eating disorder; CTL, control.
