# Supplementary material for: Social insecurity in relation to orbitofrontal activity in patients with eating disorders: a near-infrared spectroscopy study
Source: BMC Psychiatry. 2014 Jun 12;14:173. doi: 10.1186/1471-244X-14-173 (PMC4067083; doi:10.1186/1471-244X-14-173)
Supplement: Additional file 3 — Mean change in oxygenated hemoglobin concentration during the post-task period. [file 1471-244X-14-173-S3.xls]

## Sheet: Sheet1
Mean change in oxygenated hemoglobin concentration during the post-task period
Ch	Group	Mean oxygenated hemoglobin concentration (baseline value subtracted from the mean oxy-Hb concentration over the 70 s post-task period)	Standard deviation	p	p values with correction by the false discovery rate method	Cohen's d
Ch1	CTL	0.00653247	0.015793	0.562739	0.687792	0.18
	ED	0.00994059	0.0224787
Ch2	CTL	-0.00191844	0.012286	0.821377	0.903515	0.07
	ED	-0.00122459	0.00726704
Ch3	CTL	-0.00202295	0.0140649	0.746447	0.864308	0.09
	ED	-0.00330363	0.0129708
Ch4	CTL	0.00886435	0.016754	0.0821987	0.301395	0.51
	ED	0.000812839	0.0139703
Ch5	CTL	0.0070212	0.0172885	0.89975	0.942596	0.04
	ED	0.00767262	0.0160001
Ch6	CTL	0.00285058	0.0107301	0.32641	0.552386	0.28
	ED	-0.00013045	0.0100862
Ch7	CTL	-3.77323e-06	0.0178226	0.242417	0.484835	0.34
	ED	-0.0052141	0.0101336
Ch8	CTL	0.00463776	0.012429	0.517001	0.66906	0.19
	ED	0.00232595	0.012223
Ch9	CTL	0.0129405	0.0195483	0.0748318	0.32926	0.52
	ED	0.00384102	0.0131779
Ch10	CTL	0.00916339	0.0143782	0.023845	0.174863	0.66
	ED	0.000460462	0.0104962
Ch11	CTL	0.005693	0.0144154	0.012367	0.136037	0.74
	ED	-0.00393025	0.0101108
Ch12	CTL	0.00627938	0.0156465	0.154415	0.377458	0.41
	ED	0.000254201	0.0125476
Ch13	CTL	0.0089512	0.0171451	0.450216	0.619047	0.22
	ED	0.0054564	0.014029
Ch14	CTL	0.0132366	0.0259679	0.165813	0.364788	0.42
	ED	0.00398173	0.0128301
Ch15	CTL	0.0120115	0.0189092	0.124161	0.39022	0.45
	ED	0.00404111	0.0155114
Ch16	CTL	0.0150568	0.0197559	0.00859641	0.189121	0.78
	ED	0.00212776	0.00910662
Ch17	CTL	0.0100743	0.0220297	0.396055	0.580881	0.24
	ED	0.00537958	0.0132789
Ch18	CTL	0.0143956	0.0229845	0.151222	0.415861	0.42
	ED	0.00608911	0.0130604
Ch19	CTL	0.00804557	0.0226693	0.945866	0.945866	0.02
	ED	0.00848047	0.0178144
Ch20	CTL	0.0156162	0.0232212	0.358056	0.56266	0.27
	ED	0.0101909	0.0145989
Ch21	CTL	0.0185515	0.0220494	0.0249873	0.13743	0.66
	ED	0.00604348	0.0122272
Ch22	CTL	0.0120263	0.025099	0.271882	0.498451	0.32
	ED	0.00497553	0.0157876
ED, eating disorder; CTL, control
