# Supplementary material for: Social insecurity in relation to orbitofrontal activity in patients with eating disorders: a near-infrared spectroscopy study
Source: BMC Psychiatry. 2014 Jun 12;14:173. doi: 10.1186/1471-244X-14-173 (PMC4067083; doi:10.1186/1471-244X-14-173)
Supplement: Additional file 4 — Correlation between mean change in oxygenated hemoglobin concentration during the letter fluency task and letter fluency task performance, age, Beck Depression Inventory score, years of education, and body mass index in the eating disorders group. [file 1471-244X-14-173-S4.xls]

## Sheet: Sheet1
Correlation between mean change in oxygenated hemoglobin concentration during the letter fluency task and letter fluency task performance, age, Beck Depression Inventory score, years of education, and body mass index in the eating disorders group
	Letter fluency task performance				Age				BDI score				Years of education				BMI
Channels	r	p	p'		r	p	p'		r	p	p'		r	p	p'		r	p	p'
Ch1	0.228775	0.346149	0.846141		-0.637	†† < 0.01	*0.0363		-0.422938	0.0803419	0.441881		0.167766	0.492385	1.35406		-0.359814	0.130248	0.477576
Ch2	0.325186	0.161812	1.18662		-0.5	†0.02	0.0902		-0.440155	0.0593041	0.434897		0.165481	0.485659	1.52636		-0.326539	0.159972	0.50277
Ch3	0.159557	0.501622	0.91964		-0.485	†0.03	0.082775		-0.495	†0.03	0.3432		0.0540693	0.82089	0.902979		-0.223198	0.344196	0.631026
Ch4	0.210233	0.373652	0.822035		-0.408247	0.0739412	0.116193		-0.28429	0.23816	0.523952		0.0903327	0.704878	0.912195		-0.389285	0.0897883	1.97534
Ch5	0.161932	0.507767	0.859297		-0.745	†† < 0.01	**0.0066		-0.594	†† < 0.01	0.2068		-0.0358337	0.884208	0.884208		-0.222097	0.360789	0.610565
Ch6	0.284462	0.224157	1.23286		-0.494	†0.03	0.0839143		-0.338047	0.156905	0.690382		0.115266	0.628448	1.15215		-0.252248	0.283307	0.623276
Ch7	-0.125568	0.597851	0.876848		-0.287862	0.218426	0.266965		-0.31063	0.195532	0.614528		-0.074005	0.756504	0.924616		-0.141152	0.552787	0.760081
Ch8	0.265098	0.258656	0.948404		-0.399284	0.0811483	0.119017		-0.299852	0.212311	0.583854		0.170688	0.471835	1.73006		-0.380083	0.0983199	1.08152
Ch9	0.415659	0.0683514	0.751866		-0.408795	0.0735165	0.124413		-0.11112	0.650632	0.894619		0.279423	0.23283	1.70742		-0.351254	0.128868	0.708777
Ch10	0.240218	0.307656	0.966918		-0.562	†† < 0.01	0.0726		-0.290594	0.227456	0.556004		-0.112076	0.638046	1.07977		-0.190101	0.422103	0.663305
Ch11	-0.0348657	0.883978	1.02355		-0.122907	0.605696	0.605696		-0.0837562	0.73318	0.896108		0.0989635	0.678067	0.932342		-0.1231	0.605125	0.783103
Ch12	0.146886	0.536599	0.843227		-0.171567	0.469523	0.491882		0.0230304	0.92544	1.01798		0.316901	0.173398	1.90738		-0.286735	0.220316	0.605869
Ch13	0.473	†0.04	0.7722		-0.459	†0.04	0.084		-0.269288	0.264909	0.485666		0.321082	0.167483	3.68462		-0.367794	0.110617	0.811191
Ch14	0.0710312	0.779417	1.00866		-0.441465	0.0666461	0.122184		-0.281762	0.257326	0.514652		-0.105933	0.675691	1.0618		-0.128173	0.612258	0.748315
Ch15	-0.0202533	0.932459	1.0257		-0.383328	0.0952468	0.130964		-0.321064	0.180153	0.660561		-0.121113	0.611006	1.22201		-0.168255	0.478269	0.701462
Ch16	-0.18701	0.429829	0.859658		-0.231667	0.32571	0.358281		-0.0383764	0.876049	1.01437		0.130087	0.584627	1.28618		-0.245511	0.296792	0.593584
Ch17	0.274501	0.241507	1.06263		-0.513	†0.02	0.1144		-0.0935764	0.703176	0.909992		0.258586	0.270973	1.49035		-0.094967	0.690438	0.799454
Ch18	-0.0682652	0.774903	1.06549		-0.478	†0.03	0.0804222		-0.00752974	0.975594	1.02205		-0.0994903	0.676442	0.992115		-0.350989	0.129177	0.56838
Ch19	-0.00166864	0.994929	0.994929		-0.554	†0.02	0.09284		-0.145812	0.576569	0.845635		-0.172204	0.508676	1.24343		-0.0162973	0.950498	0.99576
Ch20	0.0112276	0.96253	1.00836		-0.474	†0.03	0.07612		-0.162963	0.505032	0.85467		-0.0577402	0.808938	0.936665		-0.0919143	0.699939	0.769933
Ch21	0.0626674	0.79296	0.969173		-0.320937	0.167685	0.217005		0.00597277	0.980639	0.980639		0.0482887	0.839787	0.879777		-0.000900709	0.996993	0.996993
Ch22	-0.228354	0.33287	0.915392		-0.237378	0.313583	0.363097		-0.160833	0.51069	0.802513		-0.206587	0.382185	1.68161		-0.274217	0.242014	0.591589
† p < 0.05 before correction by the false discovery rate method; †† p < 0.01 before correction by the false discovery rate method; * p < 0.05 after correction by the false discovery rate method; ** p < 0.01 after correction by the false discovery rate method; r, Pearson product-moment correlation coefficient; p, p values without correction; p', p values with correction by the false discovery rate…
