# Supplementary material for: Social insecurity in relation to orbitofrontal activity in patients with eating disorders: a near-infrared spectroscopy study
Source: BMC Psychiatry. 2014 Jun 12;14:173. doi: 10.1186/1471-244X-14-173 (PMC4067083; doi:10.1186/1471-244X-14-173)
Supplement: Additional file 5 — Correlation between mean change in oxygenated hemoglobin concentration during the letter fluency task an letter fluency task performance, age, Beck Depression Inventory score, years of education, and body mass index in the control group. [file 1471-244X-14-173-S5.xls]

## Sheet: Sheet1
Correlation between mean change in oxygenated hemoglobin concentration during the letter fluency task an letter fluency task performance, age, Beck Depression Inventory score, years of education, and body mass index in the control group
	Letter fluency task performance				Age				BDI score				Years of education				BMI
Channels	r	p	p'		r	p	p'		r	p	p'		r	p	p'		r	p	p'
Ch1	0.048	0.823	2.80029		-0.098	0.648	0.891		-0.277	0.19	0.464444		0.115	0.593	2.17433		-0.14	0.513	0.868154
Ch2	0.217	0.249	6.2436		0.055	0.774	0.8514		-0.418	†0.02	0.154		0.05	0.794	1.24771		-0.095	0.618	0.799765
Ch3	0.347	0.061	1.91871		0.183	0.333	1.8315		-0.431	†0.02	0.187		0.121	0.524	2.882		-0.044	0.816	0.8976
Ch4	-0.096	0.613	1.96447		-0.237	0.207	1.518		-0.392	†0.03	0.176		0.079	0.678	1.65733		-0.149	0.432	0.792
Ch5	-0.064	0.766	1.96625		-0.16	0.455	1.43		-0.097	0.651	0.842471		-0.025	0.91	0.953333		-0.13	0.545	0.799333
Ch6	0.204	0.272	4.68539		0.073	0.697	0.851889		-0.272	0.139	0.509667		-0.061	0.744	1.488		-0.052	0.781	0.904316
Ch7	0.344	0.063	1.89877		0.125	0.51	1.122		-0.431	†0.02	0.374		0.081	0.671	1.84525		-0.181	0.34	0.935
Ch8	0.063	0.737	2.47647		-0.094	0.614	0.900533		-0.345	0.057	0.2508		-0.025	0.892	0.9812		-0.156	0.403	0.8866
Ch9	-0.067	0.725	1.94874		-0.268	0.153	1.683		-0.22	0.242	0.484		0.054	0.778	1.31662		-0.105	0.579	0.796125
Ch10	-0.108	0.565	3.20119		-0.059	0.754	0.873053		-0.242	0.19	0.5225		-0.035	0.852	1.10259		-0.238	0.196	1.43733
Ch11	0.114	0.54	1.92928		0.105	0.574	1.05233		-0.196	0.29	0.490769		0.057	0.762	1.397		-0.118	0.526	0.826571
Ch12	-0.049	0.793	2.08		-0.12	0.52	1.04		-0.184	0.322	0.506		-0.009	0.961	0.961		-0.169	0.362	0.884889
Ch13	0.015	0.938	1.95521		-0.123	0.509	1.24422		-0.246	0.181	0.568857		-0.038	0.84	1.155		-0.006	0.976	0.976
Ch14	-0.257	0.171	2.86		-0.283	0.13	2.86		-0.006	0.976	0.976		0.077	0.687	1.5114		-0.202	0.285	1.045
Ch15	0.015	0.936	18.546		0.038	0.843	0.843		-0.08	0.674	0.823778		0.166	0.382	4.202		-0.152	0.422	0.844
Ch16	-0.059	0.752	2.30092		-0.098	0.599	0.941286		-0.155	0.406	0.55825		0.178	0.339	7.458		-0.304	0.097	2.134
Ch17	-0.101	0.588	2.14449		-0.104	0.576	0.974769		-0.214	0.248	0.454667		0.029	0.879	1.01779		-0.262	0.155	1.705
Ch18	0.079	0.683	1.90015		-0.154	0.424	1.55467		-0.229	0.231	0.5082		-0.039	0.84	1.232		-0.063	0.744	0.909333
Ch19	-0.008	0.965	9.29971		-0.046	0.807	0.845429		-0.014	0.942	0.986857		-0.118	0.526	2.3144		-0.03	0.874	0.915619
Ch20	-0.057	0.766	3.82075		-0.081	0.671	0.868353		0.039	0.839	0.971474		0.101	0.594	1.86686		-0.206	0.274	1.2056
Ch21	-0.062	0.738	1.98843		-0.128	0.493	1.35575		-0.018	0.923	1.0153		0.155	0.405	2.97		-0.18	0.334	1.04971
Ch22	0.012	0.949	1.94084		-0.162	0.401	1.7644		-0.185	0.335	0.491333		0.035	0.859	1.04989		-0.22	0.251	1.3805
† p < 0.05 before correction by the false discovery rate method; r, Pearson product-moment correlation coefficient; p, p values without correction; p', p values with correction by the false discovery rate method; BDI, Beck Depression Inventory; BMI, body mass index.
