# Supplementary material for: Social insecurity in relation to orbitofrontal activity in patients with eating disorders: a near-infrared spectroscopy study
Source: BMC Psychiatry. 2014 Jun 12;14:173. doi: 10.1186/1471-244X-14-173 (PMC4067083; doi:10.1186/1471-244X-14-173)
Supplement: Additional file 6 — Correlation between the mean change in oxygenated hemoglobin concentration during the letter fluency task and the social insecurity score in the eating disorder group. [file 1471-244X-14-173-S6.xls]

## Sheet: Sheet1
Correlation between the mean change in oxygenated hemoglobin concentration during the letter fluency task and the social insecurity score in the eating disorder group
Channels	r	p	p'		Partial correlation coefficient	p	p'
Ch1	0.413016	0.0884731	0.243301		0.379285	0.24997	0.49994
Ch2	0.267524	0.268172	0.368737		0.239387	0.47835	0.58465
Ch3	0.209849	0.388538	0.427392		0.313253	0.348243	0.589335
Ch4	0.0869928	0.723247	0.723247		-0.269105	0.4236	0.58245
Ch5	0.245279	0.326584	0.399159		0.346321	0.296797	0.544128
Ch6	0.298472	0.214525	0.337111		0.171886	0.613305	0.674636
Ch7	0.232559	0.338009	0.391379		0.390162	0.235515	0.518132
Ch8	0.249844	0.302266	0.391168		0.0704515	0.836921	0.876774
Ch9	0.205877	0.397784	0.416726		-0.259925	0.440181	0.569646
Ch10	0.338972	0.155702	0.285453		0.290314	0.386475	0.607318
Ch11	0.381405	0.107129	0.261871		0.411735	0.208317	0.509219
Ch12	0.481	†0.04	0.135685		0.579221	0.0618548	0.194401
Ch13	0.312767	0.192314	0.325454		0.0354745	0.917529	0.917529
Ch14	0.302057	0.223138	0.327269		0.269218	0.423398	0.620983
Ch15	0.358777	0.131441	0.289169		0.578256	0.062394	0.171583
Ch16	0.605	†† < 0.01	*0.04		0.625603	†0.04	0.173909
Ch17	0.59	†† < 0.01	*0.04		0.647582	†0.03	0.171698
Ch18	0.346398	0.146269	0.292538		0.227572	0.500957	0.580055
Ch19	0.616	†† < 0.01	*0.04		0.623415	†0.04	0.148235
Ch20	0.682	†† < 0.01	*0.01		0.839871	†† < 0.01	*0.01
Ch21	0.699	†† < 0.01	*0.02		0.879872	†† < 0.01	** < 0.01
Ch22	0.466	†0.04	0.139639		0.64853	†0.03	0.226526
† p < 0.05 before correction by the false discovery rate method; †† p < 0.01 before correction by the false discovery rate method; * p < 0.05 after correction by the false discovery rate method; ** p < 0.01 after correction by the false discovery rate method; r, Pearson product-moment correlation coefficient; p, p values without correction; p', p values with correction by the false discovery rate…
